# Supplementary material for: Poly-D,L-Lactic Acid Filler Increases Hair Growth by Modulating Hair Follicular Stem Cells in Aged Skin
Source: Cells. 2025 Dec 19;15(1):5. doi: 10.3390/cells15010005 (PMC12785112; doi:10.3390/cells15010005)
Supplement: Supplementary file 1 [file cells-15-00005-s001.zip]

Archive with 1 entries (1 files):
- cells-4001365-supplementary.pdf
